# Supplementary material for: Deficits in Cognitive–Motor Control of the Ipsilesional Upper Limb in Subacute Stroke Assessed Using a Robotic Exoskeleton: A Longitudinal Study
Source: Brain Sci. 2026 May 30;16(6):595. doi: 10.3390/brainsci16060595 (PMC13297226; doi:10.3390/brainsci16060595)
Supplement: Supplementary file 1 [file brainsci-16-00595-s001.zip]

Archive with 1 entries (1 files):
- brainsci-4283619-supplementary.pdf
